# Supplementary material for: Parental Low Level of Education and Single-Parent Families as Predictors of Poor Control of Type 1 Diabetes in Children Followed in French Guiana
Source: Int J Environ Res Public Health. 2025 Jun 30;22(7):1051. doi: 10.3390/ijerph22071051 (PMC12294541; doi:10.3390/ijerph22071051)
Supplement: Supplementary file 1 [file ijerph-22-01051-s001.zip]

Archive with 1 entries (1 files):
- ijerph-3665673-supplementary.pdf
